# Supplementary material for: Analysis of immune and autophagy-related genes and their regulatory mechanisms in osteoporosis patients post-menopause
Source: Front Endocrinol (Lausanne). 2026 Jun 1;17:1783374. doi: 10.3389/fendo.2026.1783374 (PMC13265317; doi:10.3389/fendo.2026.1783374)
Supplement: Supplementary file 1 [file DataSheet1.zip]

Archive with 5 entries (4 files):
- WB_Original_2M/CDK2.jpg
- WB_Original_2M/DDIT3.jpg
- WB_Original_2M/MAPK8.jpg
- WB_Original_2M/β-Actin.jpg
- WB_Original_2M/
